# Supplementary material for: Recovery of Polyphenols Using Pressurized Hot Water Extraction (PHWE) from Black Rosehip Followed by Encapsulation for Increased Bioaccessibility and Antioxidant Activity
Source: Molecules. 2022 Oct 11;27(20):6807. doi: 10.3390/molecules27206807 (PMC9610414; doi:10.3390/molecules27206807)
Supplement: Supplementary file 1 [file molecules-27-06807-s001.zip]

Archive with 1 entries (1 files):
- molecules-1939379-supplementary.pdf
